# Supplementary material for: The Conjusome—A Transient Organelle Linking Genome Rearrangements in the Parental and Developing Macronuclei
Source: Microorganisms. 2023 Feb 7;11(2):418. doi: 10.3390/microorganisms11020418 (PMC9962563; doi:10.3390/microorganisms11020418)
Supplement: Supplementary file 1 [file microorganisms-11-00418-s001.zip]

Archive with 1 entries (1 files):
- microorganisms-2102995-supplementary.pdf
